# Supplementary material for: Green Extraction Techniques for Obtaining Bioactive Compounds from Mandarin Peel (Citrus unshiu var. Kuno): Phytochemical Analysis and Process Optimization
Source: Foods. 2021 May 11;10(5):1043. doi: 10.3390/foods10051043 (PMC8150917; doi:10.3390/foods10051043)
Supplement: Supplementary file 1 [file foods-10-01043-s001.zip]

Archive with 1 entries (1 files):
- foods-1189054-supplementary.pdf
